# Supplementary material for: Discussion on operation: To compare the curative effect of PMT and CDT in the treatment of middle and high risk stratified APE and the clinical application value of serum BNP, TnI and plasma DFR levelse
Source: Front Surg. 2023 Feb 1;10:1091823. doi: 10.3389/fsurg.2023.1091823 (PMC9928951; doi:10.3389/fsurg.2023.1091823)
Supplement: Supplementary file 1 [file Table1.xls]

## Sheet: Sheet1
		PMT		PMT	中危组	高危组																				CDT		CDT	中危组	高危组																			PMT术前
1		中危组	高危组（n=21）	年龄	60	58	性别	男	女	DVT病史	有	有	外伤史	无	无	手术史	无	无	心血管疾病	无	有	卧床	无	无	3	中危组	高危组（n=17）	年龄	66	68	性别	男	女	DVT病史	有	有	外伤史	无	无	手术史	无	无	心血管疾病	有	有	卧床	无	无	BNP
1		（n=63）			58	75		女	男		有	有		有	有		无	有		有	有		无	有	3	（n=67）			72	67		女	男		无	无		有	无		有	有		有	有		有	有	1
1	年龄				49	51		男	男		有	无		无	无		有	无		无	无		有	无	3				58	85		男	女		有	有		无	有		无	无		无	无		无	无	1
1	性别(M:F)				68	57		女	男		有	有		无	有		无	无		有	有		无	无	3				53	46		女	男		无	无		无	有		无	有		有	无		无	无	1
1	DVT病史				64	59		男	女		无	有		有	无		有	无		无	有		有	无	3				59	74		男	男		有	有		有	无		有	无		有	有		无	有	1
1	(有/无)				78	63		女	男		有	无		无	无		无	无		有	有		无	无	3				62	70		女	女		无	有		无	无		无	无		有	有		有	无	1
1	外伤史（＜1月）(有/无)				71	59		女	女		无	有		有	无		有	无		无	无		有	无	3				42	71		男	男		无	有		无	无		无	有		无	有		无	无	1
1	手术史				53	64		男	男		有	有		无	有		无	有		有	有		无	有	3				78	66		男	男		有	有		有	有		有	无		有	有		有	无	1
1	(有/无)				40	49		男	女		有	无		无	有		无	无		有	有		无	无	3				57	64		男	女		有	有		无	无		无	无		有	无		无	有	1
1	心血管疾病(有/无)				79			女			有			无			无			无			无		3				38	56		女	男		无	有		无	无		无	无		无	有		无	有	1
1					63			男			无			无			无			有			无		3				59	59		女	女		有	有		无	无		有	无		有	有		有	无	1
1					38			男			有			有			无			无			无		3				67	60		男	男		有	无		无	无		无	无		有	有		无	无	1
1					49			女			有			无			无			有			无		3				65			男			无			有			无			有			无		1
1					59			女			无			有			无			有			无		3				53			男			有			无			无			有			无		1
1					81			女			有			无			无			有			有		3				58			女			无			有			有			有			无		1
1					48			男			无			无			无			无			无		3				69			男			有			无			无			有			无		1
1					55			男			有			无			无			有			无		3				64			女			无			无			无			有			无		1
1					41			男			有			有			有			无			有		3				76			男			有			有			有			有			有		1
1					59			女			有			无			无			有			无		3				69			女			无			无			无			有			无		1
1					76			男			有			无			无			有			无		3				44			男			有			有			无			无			无		1
1					56			女			无			无			无			有			无		3				63			女			有			无			无			无			无		1
1					54			男			有			有			无			有			无		3				65			女			有			无			无			有			无		1
1					69			男			有			无			无			有			无		3				85			男			无			无			无			有			无		1
1					46			男			无			无			无			无			无		3				48			男			有			无			无			无			无		1
1					55			男			有			无			无			无			无		3				63			男			有			无			有			有			无		1
1					73			男			有			无			无			有			无		3				54			女			无			有			无			有			无		1
1																									3				62			男			有			有			有			无			无		1
1																									3				74			女			有			无			无			有			无
1																									3				49			男			有			无			无			无			无
1																									3				64			男			无			无			有			有			有
1																									3				67			女			无			无			无			有			无
1																									3				57			男			有			无			无			无			无
1																									3				61			女			无			有			无			有			无
1																									3				59			男			有			无			无			有			无
1																									3				60			男			有			无			无			有			无
1																									3				78			男			有			有			有			有			无
1																									3				81			女			有			无			无			有			无
1																									3
1																									3
1																									3
1																									3
1																									3
1																									3
1																									3
1																									3
1																									3
1																									3
1																									3
1																									3
1																									3
1																									3
1																									3
1																									3
1																									3
1																									3
1																									3
1																									3
1																									3
1																									3
1																									3
1																									3
1																									3
1																									3
2																									3
2																									3
2																									3
2																									3
2																									4
2																									4
2																									4
2																									4
2																									4
2																									4
2																									4
2																									4
2																									4
2																									4
2																									4
2																									4
2																									4
2																									4
2																									4
2																									4
2																									4
[truncated: 67 more columns]

## Sheet: Sheet2
	年龄			性别					PMT	BNP		DFR		CDT	中危								高危		BNP			TNI		DFR
表1	1	60		1	1	38				1	789.45	1	3.12	BNP	1	942.34	TNI	1	1.38	DFR	1	4.23		1	2832.32		1	7.17		1	4.27
F值	1	58		1	2	12				1	348.8	1	4.43		1	1329.3		1	1.16		1	5.38		1	1903.54		1	10.32		1	6.94
P	1	49		2	1	25				1	987.38	1	4.42		1	583.2		1	5.63		1	3.32		1	2204.24		1	4.27		1	10.34
	1	68		2	2	9				1	1043.23	1	2.43		1	763.4		1	2.18		1	5.02		1	2592.35		1	6.36		1	8.23
	1	64								1	587.35	1	4.98		1	249.45		1	4.28		1	4.29		1	1604.64		1	10.43		1	5.31
	1	78		DVT病史						1	639.9	1	3.21		1	690.34		1	2.76		1	3.03		1	1502.7		1	9.35		1	8.43
	1	71		1	1	21				1	317.3	1	3.62		1	793.44		1	4.15		1	5.32		1	1704.4		1	5.36		1	8.92
	1	53		1	2	6				1	435.7	1	3.91		1	1103		1	5.02		1	3.27		1	2421.89		1	6.48		1	9.34
	1	40		2	1	42				1	182.67	1	2.21		1	530.45		1	3.78		1	4.93		1	2201.5		1	7.36		1	5.63
	1	79		2	2	15				1	756.9	1	3.34		1	987.59		1	3.77		1	6.39		1	2102.52		1	9.32		1	4.98
	1	63								1	432.8	1	2.02		1	487.51		1	2.99		1	5.48		1	1503.56		1	5.25		1	9.45
	1	38		外伤史						1	1202.4	1	5.32		1	349.54		1	1.87		1	6.32		1	2305.3		1	5.28		1	8.37
	1	49		1	1	18				1	703.5	1	4.23		1	590.53		1	2.34		1	5.52		2	721.4		2	5.32		2	3.32
	1	59		1	2	7				1	1129.3	1	5.03		1	1103.5		1	2.61		1	6.03		2	509.5		2	5.98		2	2.18
	1	81		2	1	45				1	903.4	1	4.21		1	894.2		1	4.58		1	5.19		2	893.5		2	3.89		2	4.32
	1	48		2	2	14				1	1002.3	1	4.21		1	810.42		1	3.61		1	4.21		2	932.4		2	2.85		2	4.12
	1	55								1	932.5	1	3.58		1	749.29		1	5.27		1	3.63		2	793.2		2	4.98		2	5.35
	1	41		手术史						1	542.1	1	2.43		1	659.54		1	6.02		1	2.59		2	678.8		2	5.87		2	4.74
	1	59		1	1	14				1	1489.34	1	5.37		1	398.16		1	4.39		1	3.01		2	896.3		2	3.79		2	5.24
	1	76		1	2	5				1	690.23	1	8.02		1	428.79		1	3.62		1	2.99		2	903.2		2	4.11		2	3.97
	1	56		2	1	49				1	1256.7	1	3.15		1	790.36		1	3.43		1	3.15		2	1002.4		2	3.29		2	2.59
	1	54		2	2	16				1	1693.5	1	5.79		1	739.54		1	4.68		1	5.28		2	804.4		2	5.83		2	2.15
	1	69								1	590.21	1	3.25		1	899.31		1	5.79		1	6.26		2	648.4		2	4.19		2	2.94
	1	46		心血管						1	884.2	1	4.21		1	973.56		1	3.61		1	6.02		2	953.6		2	3.37		2	2.08
	1	55		1	1	44				1	798.03	1	5.01		1	1003.45		1	6.32		1	5.91
	1	73		1	2	16				1	1328.33	1	6.21		1	1134.94		1	4.27		1	5.38
	1	66		2	1	19				2	218.34	2	0.37		1	1043.21		1	3.79		1	4.12
	1	72		2	2	5				2	94.26	2	0.53		1	938.34		1	3.97		1	5.01
	1	58								2	253.2	2	0.43		1	358.31		1	4.58		1	2.18
	1	53		卧床						2	373.1	2	0.94		1	590.65		1	5.82		1	4.26
	1	59		1	1	11				2	162.4	2	1.24		1	790.23		1	3.41		1	3.95
	1	62		1	2	6				2	163.2	2	1.19		1	840.33		1	4.94		1	3.96
	1	42		2	1	52				2	72.9	2	1.93		1	1308.32		1	5.25		1	5.92
	1	78		2	2	15				2	103.48	2	1.84		1	890.34		1	4.1		1	6.32
	1	57								2	47.34	2	0.84		1	693.46		1	3.27		1	5.32
	1	38								2	99.35	2	1.17		1	959.25		1	4.28		1	4.29
	1	59								2	89.34	2	1.59		1	1002.57		1	3.19		1	2.18
	1	67								2	302.1	2	1.47		2			2	1.32		2	2.14
	1	65								2	108.3	2	2.25		2			2	1.12		2	3.11
	1	53								2	123.54	2	0.02		2			2	1.89		2	1.02
	1	58								2	102.32	2	0.27		2			2	1.46		2	2.17
	1	69								2	152.5	2	0.34		2			2	2.12		2	1.68
	1	64								2	263.7	2	2.49		2			2	0.23		2	0.95
	1	76								2	206.92	2	1.02		2			2	1.53		2	2.57
	1	69								2	327.2	2	3.02		2			2	3.12		2	0.78
	1	44								2	106.8	2	0.95		2			2	0.99		2	2.48
	1	63								2	299.35	2	1.93		2			2	1.17		2	3.53
	1	65								2	107.93	2	0.32		2			2	0.94		2	1.59
	1	85								2	59.39	2	1.12		2			2	0.83		2	2.64
	1	48								2	43.98	2	1.47		2			2	1.14		2	3.92
	1	63								2	109.34	2	0.23		2			2	1.52		2	0.58
	1	54								2	301.5	2	0.31		2			2	2.52		2	2.15
	1	62													2			2	2.15		2	1.38
	1	74													2			2	3.12		2	1.63					2			2
	1	49													2			2	3.53		2	0.84					2			2
	1	64													2			2	1.74		2	0.49					2			2
	1	67													2			2	1.01		2	1.14					2			2
	1	57													2			2	1.09		2	1.48					2			2
	1	61													2			2	2.43		2	3.29					2			2
	1	59													2			2	3.02		2	2.84					2			2
	1	60													2			2	3.58		2	3.71					2			2
	1	78													2			2	2.49		2	2.13					2			2
	1	81													2			2	2.18		2	1.93					2			2
	2	58													2			2	1.19		2	2.16					2			2
	2	75													2			2	1.49		2	1.16					2			2
	2	51													2			2	2.31		2	0.89					2			2
	2	57													2			2	2.32		2	2.14					2			2
	2	59													2			2	2.12		2	1.11					2			2
	2	63													2			2	1.53		2	1.66					2			2
	2	59													2			2	2.84		2	2.74					2			2
	2	64													2			2	2.17		2	0.68					2			2
	2	49													2			2	2.1		2	1.04					2			2
	2	68													2			2	1.38		2	0.52					2			2
	2	67													2			2	0.94		2	0.44					2			2
	2	85
	2	46
	2	74
	2	70
	2	71
	2	66
	2	64
	2	56
	2	59
	2	60
60	58		66	68
58	75		72	67
49	51		58	85
68	57		53	46
64	59		59	74
78	63		62	70
71	59		42	71
53	64		78	66
40	49		57	64
79			38	56
63			59	59
38			67	60
49			65
59			53
81			58
48			69
55			64
41			76
59			69
76			44
56			63
54			65
69			85
46			48
55			63
73			54
			62
			74
			49
			64
			67
			57
			61
			59
			60
			78
			81

## Sheet: Sheet3
		治愈	有效	无效		治愈	有效	无效		治愈	有效	无效	CDT	BNP	治愈	有效	无效	TnI	治愈	有效	无效	DRF	治愈	有效	无效					TNI	0.14	0.72	3.45		0.23	2.31	5.87
PMT	BNP	43.98	253.2	472.32	TnI	0.14	0.72	3.45	DRF	0.02	0.95	4.29			59.5	159.4	953.6		0.23	2.31	5.87		0.44	0.84	5.35					PMT	0.15	0.94	1.42	CDT	0.83	2.32	5.98
		47.34	327.2	673.3		0.15	0.94	1.42		0.23	1.02	2.15			81.3	184.2	1002.4		0.83	2.32	5.98		0.49	0.89	3.97						0.21	0.99			0.94	2.43	2.1
		59.39	267.7			0.21	0.99			0.26	1.12				93.6	185.9	721.4		0.94	2.43	2.1		0.52	0.95	3.32						0.21	1.98			0.94	2.49
		72.9	278.31			0.21	1.98			0.27	1.93				99.4	189.9			0.94	2.49			0.58	1.59							0.22	2.13			0.99	2.12
		89.34	349.21			0.22	2.13			0.31	2.49				100.6	206.6			0.99	2.12			0.68	1.63							0.27	2.45			1.01	2.12
		94.26	367.93			0.27	2.45			0.32	2.64				100.6	218.4			1.01	2.12			0.78	1.66							0.27				1.09	2.15
		99.35				0.27				0.34					102.4	231.5			1.09	2.15			1.93	1.68							0.27				1.12	4.98
		102.32				0.27				0.37					103.3	482.6			1.12	4.98			2.08	2.74							0.29				1.14	5.32
		103.48				0.29				0.43					105.2	509.5			1.14	5.32			2.13	2.84							0.32				1.17	1.53
		106.8				0.32				0.53					116.7	520.3			1.17	1.53			1.02	3.92							0.32				1.19	1.74
		107.93				0.32				0.84					121.8	590.1			1.19	1.74			1.04	4.74							0.47				1.32	1.89
		108.3				0.47				0.89					138.4	236.4			1.32	1.89			1.11	5.24							0.49				1.38
		109.34				0.49				0.94					138.7				1.38				1.14								1.19				1.46
		123.54				1.19				0.94					146.2				1.46				1.16								1.19				1.49
		152.5				1.19				1.17					238.6				1.49				1.38								1.23				1.52
		162.4				1.23				1.19					248.2				1.52				1.48								1.29				2.52
		163.2				1.29				1.24					273.9				2.52				2.14								1.32				2.84
		185.8				1.32				1.47					283.1				2.84				2.14								1.03				2.85
		206.92				1.03				1.47					317.3				2.85				2.15								1.13				3.02
		218.34				1.13				1.59					390.5				3.02				2.15								1.17				3.12
		299.35				1.17				1.84					392.5				3.12				2.16								1.38				3.12
		301.5				1.38				1.93					392.5				3.12				2.17								1.39				3.29
		302.1				1.39				2.25					439.4				3.29				2.18								1.43				3.53
		373.1				1.43				3.02					648.4				3.53				2.48								1.63				3.58
		385.92				1.63				3.24					678.8				3.58				2.57								1.87				3.79
		427.1				1.87				3.64					683.5				3.79				3.53								2.82				3.89
		263.7				2.82				3.75					793.2				3.89				3.71												4.11
															804.4				4.11				4.12												4.19
															623.5				4.19				4.32												1.53
															235.4				1.53				2.94												2.17
															893.5				2.17				3.11												2.18
															896.3				2.18				3.29												3.37
															903.2				3.37				2.59												5.83
															932.4				5.83				2.64

## Sheet: Sheet4
	灵敏度%	95% CI	特异性%	95% CI	似然比		101.19		161.9
< 0.1450	1.19	0.06106% 到 6.440%	100	95.63% 到 100.0%			102.381
< 0.1800	2.381	0.4230% 到 8.271%	100	95.63% 到 100.0%			104.762
< 0.2150	4.762	1.867% 到 11.61%	100	95.63% 到 100.0%			105.952
< 0.2250	5.952	2.569% 到 13.19%	100	95.63% 到 100.0%			107.143
< 0.2500	7.143	3.315% 到 14.72%	100	95.63% 到 100.0%			110.71
< 0.2800	10.71	5.740% 到 19.12%	100	95.63% 到 100.0%			111.9
< 0.3050	11.9	6.597% 到 20.54%	100	95.63% 到 100.0%			114.29
< 0.3950	14.29	8.365% 到 23.33%	100	95.63% 到 100.0%			115.48
< 0.4800	15.48	9.273% 到 24.70%	100	95.63% 到 100.0%			116.67
< 0.6050	16.67	10.20% 到 26.05%	100	95.63% 到 100.0%			117.86
< 0.7750	17.86	11.13% 到 27.39%	100	95.63% 到 100.0%			119.05
< 0.8850	19.05	12.08% 到 28.72%	100	95.63% 到 100.0%			122.62
< 0.9650	22.62	14.99% 到 32.65%	100	95.63% 到 100.0%			125
< 1.000	25	16.97% 到 35.21%	100	95.63% 到 100.0%			126.19
< 1.020	26.19	17.98% 到 36.48%	100	95.63% 到 100.0%			127.38
< 1.060	27.38	18.99% 到 37.75%	100	95.63% 到 100.0%			128.57
< 1.100	28.57	20.02% 到 39.00%	100	95.63% 到 100.0%			127.38
< 1.115	28.57	20.02% 到 39.00%	98.81	93.56% 到 99.94%	24		128.57
< 1.125	29.76	21.04% 到 40.25%	98.81	93.56% 到 99.94%	25		129.76
< 1.135	30.95	22.08% 到 41.49%	98.81	93.56% 到 99.94%	26		130.95
< 1.150	32.14	23.13% 到 42.72%	98.81	93.56% 到 99.94%	27		129.76
< 1.165	32.14	23.13% 到 42.72%	97.62	91.73% 到 99.58%	13.5		132.14
< 1.180	34.52	25.24% 到 45.17%	97.62	91.73% 到 99.58%	14.5		135.72
< 1.210	38.1	28.45% 到 48.78%	97.62	91.73% 到 99.58%	16		135.72
< 1.260	39.29	29.53% 到 49.98%	96.43	90.02% 到 99.03%	11		136.91
< 1.305	40.48	30.62% 到 51.17%	96.43	90.02% 到 99.03%	11.33		139.29
< 1.330	42.86	32.82% 到 53.52%	96.43	90.02% 到 99.03%	12		138.1
< 1.360	42.86	32.82% 到 53.52%	95.24	88.39% 到 98.13%	9		139.29
< 1.385	45.24	35.04% 到 55.86%	94.05	86.81% 到 97.43%	7.6		140.48
< 1.405	46.43	36.15% 到 57.02%	94.05	86.81% 到 97.43%	7.8		141.67
< 1.425	47.62	37.28% 到 58.17%	94.05	86.81% 到 97.43%	8		142.86
< 1.445	48.81	38.41% 到 59.31%	94.05	86.81% 到 97.43%	8.2		144.05
< 1.475	50	39.54% 到 60.46%	94.05	86.81% 到 97.43%	8.4		145.24
< 1.505	51.19	40.69% 到 61.59%	94.05	86.81% 到 97.43%	8.6		146.43
< 1.525	52.38	41.83% 到 62.72%	94.05	86.81% 到 97.43%	8.8		148.81
< 1.580	54.76	44.14% 到 64.96%	94.05	86.81% 到 97.43%	9.2		150
< 1.685	55.95	45.31% 到 66.08%	94.05	86.81% 到 97.43%	9.4		151.19
< 1.805	57.14	46.48% 到 67.18%	94.05	86.81% 到 97.43%	9.6		151.19
< 1.880	58.33	47.65% 到 68.29%	92.86	85.28% 到 96.69%	8.167		152.38
< 1.935	59.52	48.83% 到 69.38%	92.86	85.28% 到 96.69%	8.333		153.57
< 2.005	60.71	50.02% 到 70.47%	92.86	85.28% 到 96.69%	8.5		152.38
< 2.065	60.71	50.02% 到 70.47%	91.67	83.78% 到 95.90%	7.286		153.57
< 2.110	61.9	51.22% 到 71.55%	91.67	83.78% 到 95.90%	7.429		154.77
< 2.125	64.29	53.62% 到 73.70%	90.48	82.32% 到 95.09%	6.75		155.96
< 2.140	65.48	54.83% 到 74.76%	90.48	82.32% 到 95.09%	6.875		157.15
< 2.160	66.67	56.05% 到 75.82%	90.48	82.32% 到 95.09%	7		158.34
< 2.175	67.86	57.28% 到 76.87%	90.48	82.32% 到 95.09%	7.125		158.34
< 2.230	69.05	58.51% 到 77.92%	89.29	80.88% 到 94.26%	6.444		157.15
< 2.295	69.05	58.51% 到 77.92%	88.1	79.46% 到 93.40%	5.8		158.34
< 2.315	70.24	59.75% 到 78.96%	88.1	79.46% 到 93.40%	5.9		159.53
< 2.330	71.43	61.00% 到 79.98%	88.1	79.46% 到 93.40%	6		158.33
< 2.385	71.43	61.00% 到 79.98%	86.9	78.05% 到 92.53%	5.455		158.33
< 2.440	72.62	62.25% 到 81.01%	85.71	76.67% 到 91.63%	5.083		158.33
< 2.470	73.81	63.52% 到 82.02%	84.52	75.30% 到 90.73%	4.769		158.33
< 2.505	75	64.79% 到 83.03%	83.33	73.95% 到 89.80%	4.5		159.52
< 2.565	76.19	66.06% 到 84.03%	83.33	73.95% 到 89.80%	4.571		158.33
< 2.685	76.19	66.06% 到 84.03%	82.14	72.61% 到 88.87%	4.267		157.14
< 2.790	76.19	66.06% 到 84.03%	80.95	71.28% 到 87.92%	4		158.33
< 2.830	77.38	67.35% 到 85.01%	80.95	71.28% 到 87.92%	4.063		159.52
< 2.845	78.57	68.65% 到 85.99%	80.95	71.28% 到 87.92%	4.125		160.71
< 2.900	79.76	69.96% 到 86.96%	80.95	71.28% 到 87.92%	4.188		159.52
< 2.970	79.76	69.96% 到 86.96%	79.76	69.96% 到 86.96%	3.941		158.33
< 3.005	79.76	69.96% 到 86.96%	78.57	68.65% 到 85.99%	3.722		159.52
< 3.070	80.95	71.28% 到 87.92%	78.57	68.65% 到 85.99%	3.778		161.9
< 3.155	83.33	73.95% 到 89.80%	78.57	68.65% 到 85.99%	3.889		160.71
< 3.230	83.33	73.95% 到 89.80%	77.38	67.35% 到 85.01%	3.684		159.52
< 3.280	83.33	73.95% 到 89.80%	76.19	66.06% 到 84.03%	3.5		159.52
< 3.330	84.52	75.30% 到 90.73%	75	64.79% 到 83.03%	3.381		160.71
< 3.380	85.71	76.67% 到 91.63%	75	64.79% 到 83.03%	3.429		159.52
< 3.400	85.71	76.67% 到 91.63%	73.81	63.52% 到 82.02%	3.273		158.33
< 3.420	85.71	76.67% 到 91.63%	72.62	62.25% 到 81.01%	3.13		157.14
< 3.440	85.71	76.67% 到 91.63%	71.43	61.00% 到 79.98%	3		158.33
< 3.455	86.9	78.05% 到 92.53%	71.43	61.00% 到 79.98%	3.042		157.14
< 3.495	86.9	78.05% 到 92.53%	70.24	59.75% 到 78.96%	2.92		157.15
< 3.555	88.1	79.46% 到 93.40%	69.05	58.51% 到 77.92%	2.846		158.34
< 3.595	89.29	80.88% 到 94.26%	69.05	58.51% 到 77.92%	2.885		155.96
< 3.615	89.29	80.88% 到 94.26%	66.67	56.05% 到 75.82%	2.679		154.77
< 3.680	89.29	80.88% 到 94.26%	65.48	54.83% 到 74.76%	2.586		153.58
< 3.755	89.29	80.88% 到 94.26%	64.29	53.62% 到 73.70%	2.5		152.39
< 3.775	89.29	80.88% 到 94.26%	63.1	52.42% 到 72.63%	2.419		151.19
< 3.785	89.29	80.88% 到 94.26%	61.9	51.22% 到 71.55%	2.344		151.19
< 3.840	90.48	82.32% 到 95.09%	60.71	50.02% 到 70.47%	2.303		152.38
< 3.900	91.67	83.78% 到 95.90%	60.71	50.02% 到 70.47%	2.333		151.19
< 3.925	91.67	83.78% 到 95.90%	59.52	48.83% 到 69.38%	2.265		150
< 3.955	91.67	83.78% 到 95.90%	58.33	47.65% 到 68.29%	2.2		148.81
< 4.035	91.67	83.78% 到 95.90%	57.14	46.48% 到 67.18%	2.139		147.62
< 4.105	91.67	83.78% 到 95.90%	55.95	45.31% 到 66.08%	2.081		148.81
< 4.130	92.86	85.28% 到 96.69%	55.95	45.31% 到 66.08%	2.108		147.62
< 4.170	92.86	85.28% 到 96.69%	54.76	44.14% 到 64.96%	2.053		148.81
< 4.230	94.05	86.81% 到 97.43%	54.76	44.14% 到 64.96%	2.079		145.24
< 4.275	94.05	86.81% 到 97.43%	51.19	40.69% 到 61.59%	1.927		140.48
< 4.335	94.05	86.81% 到 97.43%	46.43	36.15% 到 57.02%	1.756		139.29
< 4.435	94.05	86.81% 到 97.43%	45.24	35.04% 到 55.86%	1.717		138.1
< 4.530	94.05	86.81% 到 97.43%	44.05	33.92% 到 54.69%	1.681		135.72
< 4.630	94.05	86.81% 到 97.43%	41.67	31.71% 到 52.35%	1.612		134.53
< 4.755	94.05	86.81% 到 97.43%	40.48	30.62% 到 51.17%	1.58		133.34
< 4.885	94.05	86.81% 到 97.43%	39.29	29.53% 到 49.98%	1.549		132.15
< 4.960	94.05	86.81% 到 97.43%	38.1	28.45% 到 48.78%	1.519		133.34
< 5.000	95.24	88.39% 到 98.13%	38.1	28.45% 到 48.78%	1.538		132.14
< 5.125	95.24	88.39% 到 98.13%	36.9	27.37% 到 47.58%	1.509		130.95
< 5.240	95.24	88.39% 到 98.13%	35.71	26.30% 到 46.38%	1.481		128.57
< 5.260	95.24	88.39% 到 98.13%	33.33	24.18% 到 43.95%	1.429		127.38
< 5.275	95.24	88.39% 到 98.13%	32.14	23.13% 到 42.72%	1.404		126.19
< 5.300	95.24	88.39% 到 98.13%	30.95	22.08% 到 41.49%	1.379		127.38
< 5.340	96.43	90.02% 到 99.03%	30.95	22.08% 到 41.49%	1.397		126.19
< 5.460	96.43	90.02% 到 99.03%	29.76	21.04% 到 40.25%	1.373		125
< 5.570	96.43	90.02% 到 99.03%	28.57	20.02% 到 39.00%	1.35		123.81
< 5.605	96.43	90.02% 到 99.03%	27.38	18.99% 到 37.75%	1.328		122.62
< 5.710	96.43	90.02% 到 99.03%	26.19	17.98% 到 36.48%	1.306		121.43
< 5.805	96.43	90.02% 到 99.03%	25	16.97% 到 35.21%	1.286		120.24
< 5.825	96.43	90.02% 到 99.03%	23.81	15.97% 到 33.94%	1.266		121.43
< 5.850	97.62	91.73% 到 99.58%	23.81	15.97% 到 33.94%	1.281		122.62
< 5.890	98.81	93.56% 到 99.94%	23.81	15.97% 到 33.94%	1.297		121.43
< 5.930	98.81	93.56% 到 99.94%	22.62	14.99% 到 32.65%	1.277		120.24
< 5.965	98.81	93.56% 到 99.94%	21.43	14.01% 到 31.35%	1.258		121.43
< 6.000	100	95.63% 到 100.0%	21.43	14.01% 到 31.35%	1.273		120.24
< 6.075	100	95.63% 到 100.0%	20.24	13.04% 到 30.04%	1.254		119.05
< 6.180	100	95.63% 到 100.0%	19.05	12.08% 到 28.72%	1.235		117.86
< 6.275	100	95.63% 到 100.0%	17.86	11.13% 到 27.39%	1.217		116.67
< 6.340	100	95.63% 到 100.0%	16.67	10.20% 到 26.05%	1.2		115.48
< 6.420	100	95.63% 到 100.0%	15.48	9.273% 到 24.70%	1.183		114.29
< 6.655	100	95.63% 到 100.0%	14.29	8.365% 到 23.33%	1.167		113.1
< 7.000	100	95.63% 到 100.0%	13.1	7.472% 到 21.95%	1.151		111.9
< 7.265	100	95.63% 到 100.0%	11.9	6.597% 到 20.54%	1.135		110.71
< 7.640	100	95.63% 到 100.0%	10.71	5.740% 到 19.12%	1.12		109.524
< 8.425	100	95.63% 到 100.0%	9.524	4.905% 到 17.68%	1.105		108.333
< 8.940	100	95.63% 到 100.0%	8.333	4.095% 到 16.22%	1.091		107.143
< 9.120	100	95.63% 到 100.0%	7.143	3.315% 到 14.72%	1.077		105.952
< 9.305	100	95.63% 到 100.0%	5.952	2.569% 到 13.19%	1.063		104.762
< 9.335	100	95.63% 到 100.0%	4.762	1.867% 到 11.61%	1.05		103.571
< 9.690	100	95.63% 到 100.0%	3.571	0.9734% 到 9.982%	1.037		102.381
< 10.18	100	95.63% 到 100.0%	2.381	0.4230% 到 8.271%	1.024		101.19
< 10.38	100	95.63% 到 100.0%	1.19	0.06106% 到 6.440%	1.012		0
